# Supplementary material for: Nucleotide and Amino Acid Analyses of Unique Infectious Bronchitis Virus (IBV) Variants from Canadian Poultry Flocks with Drop in Egg Production
Source: Genes (Basel). 2024 Nov 17;15(11):1480. doi: 10.3390/genes15111480 (PMC11593648; doi:10.3390/genes15111480)
Supplement: Supplementary file 1 [file genes-15-01480-s001.zip]

Archive with 1 entries (1 files):
- genes-3313420-supplementary.pdf
